# Supplementary material for: Using Household Dietary Diversity Score and Spatial Analysis to Inform Food Governance in Chile
Source: Nutrients. 2024 Sep 2;16(17):2937. doi: 10.3390/nu16172937 (PMC11397145; doi:10.3390/nu16172937)
Supplement: Supplementary file 1 [file nutrients-16-02937-s001.zip]

Archive with 1 entries (1 files):
- nutrients-3186085-supplementary.pdf
